# Supplementary material for: Autistic traits, but not schizotypy, predict increased weighting of sensory information in Bayesian visual integration
Source: eLife. 2018 May 14;7:e34115. doi: 10.7554/eLife.34115 (PMC5966274; doi:10.7554/eLife.34115)
Supplement: Figure 3—source data 1. — EstimationBias.csv contains estimation biases at each of the nine presented angles. EstimationVariability.csv contains standard deviation of estimations at each of the nine presented angles. NostimDetected.csv and NostimUndetected.csv contain estimation responses when stimulus was detected and not detected, respectively, on no-stimulus trials. Traits.csv contains AQ scores of each individual (column 3) as well as all other traits. SourceData_Readme.txt contains more detailed description of each data file. The plots can be reproduced from MATLAB script master.m which is available in the provided Source code 1. SourceCode_Readme.txt contains more detailed description of the source code. [file elife-34115-fig3-data1.zip › Figure3-sourcedata1/Detection.csv]

0.76923	0.76923	0.82353	0.76923	0.64286	0.5	0.76812	0.73333	0.8
0.75	0.66667	0.76389	0.71429	0.41667	0.71429	0.63235	0.53333	0.73333
0.73333	0.78571	0.59701	0.46667	0.5	0.69231	0.83824	0.92857	0.46154
0.8	0.93333	0.97183	0.8	0.78571	0.57143	0.67164	0.66667	0.38462
0.75	1	0.69444	0.71429	0.5	1	0.92647	0.86667	0.73333
0.58333	0.75	0.625	0.64286	0.66667	0.64286	0.75	0.6	0.73333
0.76923	0.78571	0.89706	0.71429	0.76923	0.5	0.56061	0.33333	0.38462
0.75	0.75	0.86111	0.71429	0.33333	0.78571	0.72059	0.8	0.6
0.58333	0.83333	0.76389	0.64286	0.83333	0.71429	0.86765	0.86667	0.8
0.58333	0.58333	0.73611	0.78571	0.58333	0.85714	0.89706	0.8	0.8
0.5	0.8	0.94366	0.83333	0.57143	0.73333	0.73239	0.8	0.5
0.58333	0.75	0.79167	0.85714	0.91667	0.57143	0.70588	0.66667	0.66667
0.70588	0.6	0.74242	0.64286	0.58333	0.8	0.80303	0.46154	0.61538
0.5	0.58333	0.68056	0.64286	0.58333	0.85714	0.85294	0.66667	0.53333
0.58333	0.58333	0.72222	0.78571	0.83333	0.64286	0.79412	0.53333	0.53333
0.83333	0.69231	0.74286	0.69231	0.86667	0.61538	0.75	0.5	0.83333
1	1	0.88889	0.64286	0.41667	0.5	0.67647	0.46667	0.66667
0.5	0.58333	0.65278	0.57143	0.83333	0.64286	0.83824	0.8	0.73333
0.78571	0.53846	0.73846	0.66667	0.71429	0.76923	0.77143	0.76923	0.86667
0.92857	0.6	0.8	0.71429	0.83333	0.69231	0.78788	0.85714	0.71429
0.66667	0.83333	0.63889	0.57143	0.58333	0.85714	0.88235	0.8	0.73333
0.30769	0.58824	0.55714	0.4375	0.53333	0.69231	0.79365	0.85714	0.75
0.84615	0.64286	0.74286	0.57143	0.5625	0.53333	0.66667	0.75	0.76923
0.41667	0.66667	0.75	0.78571	0.75	0.78571	0.85294	0.8	0.6
0.58333	0.91667	0.77778	0.5	0.41667	0.92857	0.83824	0.66667	0.4
0.64286	0.76923	0.83824	0.73333	0.78571	0.86667	0.72857	0.46667	0.58333
0.58333	0.58333	0.69444	0.64286	0.5	0.78571	0.63235	0.66667	0.8
0.5	0.75	0.88889	0.78571	0.5	0.35714	0.70588	0.66667	0.066667
0.25	0.25	0.48611	0.57143	0.58333	0.64286	0.76471	0.53333	0.4
0.41667	0.83333	0.79167	0.64286	0.75	0.78571	0.76471	0.73333	0.26667
0.57143	0.69231	0.63077	0.64286	0.84615	0.85714	0.84507	0.85714	0.84615
0.75	0.91667	0.81944	0.92857	0.66667	0.64286	0.80882	0.73333	0.6
0.58333	0.83333	0.70833	0.71429	0.5	0.78571	0.72059	0.4	0.4
0.1875	0.64286	0.54412	0.41667	0.14286	0.42857	0.77273	0.78571	0.5
0.66667	0.5	0.63889	0.35714	0.66667	1	0.89706	0.86667	0.73333
0.78571	0.66667	0.73134	0.78571	0.61538	0.92857	0.79412	0.6	0.53846
0.58333	0.58333	0.90278	0.85714	0.66667	0.64286	0.70588	0.66667	0.66667
0.76923	0.85714	0.91667	0.78571	0.53333	0.5	0.69697	0.78571	0.64286
0.92308	0.78571	0.67164	0.93333	0.5	0.66667	0.75714	0.71429	0.71429
0.57143	0.64286	0.64	0.64286	0.57143	0.85714	0.71667	0.78571	0.57143
0.5	0.78571	0.56	0.64286	0.57143	0.64286	0.76667	0.57143	0.64286
0.5	0.71429	0.72	0.5	0.78571	0.78571	0.73333	0.64286	0.5
0.85714	0.71429	0.76	1	0.85714	0.85714	0.9	0.85714	0.71429
0.85714	1	0.90667	0.78571	0.57143	0.57143	0.76667	0.5	0.35714
0.64286	0.5	0.66667	0.42857	0.42857	0.35714	0.58333	0.57143	0.42857
0.14286	0.42857	0.73333	0.5	0.64286	0.64286	0.78333	0.57143	0.64286
0.64286	0.57143	0.69333	0.78571	0.64286	0.71429	0.7	0.78571	0.64286
0.64286	0.57143	0.78667	0.71429	0.85714	0.64286	0.83333	0.71429	0.64286
0.57143	0.64286	0.66667	0.64286	0.64286	0.71429	0.73333	0.57143	0.71429
0.71429	0.57143	0.64	0.57143	0.64286	0.64286	0.85	0.71429	0.42857
0.64286	0.78571	0.8	0.57143	0.57143	0.78571	0.8	0.71429	0.78571
0.35714	0.71429	0.66667	0.57143	0.64286	0.85714	0.86667	0.85714	0.64286
0.64286	0.78571	0.69333	0.78571	0.78571	0.57143	0.8	0.78571	0.78571
0.71429	0.92857	0.81333	0.64286	0.78571	0.64286	0.76667	0.71429	0.85714
0.57143	0.78571	0.85333	0.71429	0.71429	0.85714	0.76667	0.64286	0.71429
0.64286	0.5	0.77333	0.78571	0.64286	0.71429	0.75	0.64286	0.64286
0.5	0.57143	0.6	0.57143	0.64286	0.57143	0.66667	0.78571	0.42857
0.71429	0.71429	0.76	0.71429	0.64286	0.71429	0.85	0.71429	0.78571
0.5	0.5	0.8	0.92857	0.78571	0.71429	0.85	0.78571	0.57143
0.5	0.57143	0.66667	0.42857	0.57143	0.64286	0.71667	0.42857	0.57143
0.5	0.78571	0.72	0.71429	0.57143	0.64286	0.71667	0.57143	0.5
0.64286	0.71429	0.42667	0.5	0.78571	0.42857	0.65	0.64286	0.64286
0.64286	0.78571	0.78667	0.71429	0.5	1	0.81667	0.42857	0.64286
0.42857	0.35714	0.52	0.64286	0.42857	0.78571	0.81667	0.85714	0.5
0.42857	0.5	0.62667	0.64286	0.5	0.78571	0.85	0.64286	0.5
0.71429	0.64286	0.76	0.5	0.57143	0.78571	0.86667	0.92857	0.71429
0.57143	0.64286	0.94667	0.92857	0.71429	0.78571	0.7	0.64286	0.5
0.64286	0.64286	0.78667	0.92857	0.85714	0.71429	0.76667	0.64286	0.85714
0.92857	0.71429	0.86667	0.64286	0.92857	0.85714	0.73333	0.71429	0.78571
0.57143	0.78571	0.77333	0.5	0.78571	0.64286	0.81667	0.92857	0.57143
0.42857	0.57143	0.78667	0.92857	0.71429	0.64286	0.75	0.5	0.64286
0.71429	0.5	0.69333	0.71429	0.57143	0.57143	0.83333	0.85714	0.64286
0.64286	0.57143	0.76	0.85714	0.85714	0.92857	0.83333	0.85714	0.64286
0.5	0.57143	0.74667	0.71429	0.5	0.71429	0.85	0.71429	0.71429
0.71429	0.57143	0.88	0.71429	0.92857	0.92857	0.78333	0.21429	0.78571
0.5	0.71429	0.72	0.71429	0.71429	0.85714	0.73333	0.5	0.5
0.5	0.92857	0.72	0.57143	0.78571	0.78571	0.66667	0.71429	0.57143
0.5	0.78571	0.65333	0.71429	0.71429	0.71429	0.81667	0.78571	0.85714
0.71429	0.78571	0.78667	0.64286	0.78571	0.71429	0.78333	0.64286	0.71429
0.57143	0.78571	0.64	0.64286	0.57143	0.78571	0.81667	0.78571	0.85714
0.64286	0.5	0.56	0.64286	0.71429	0.85714	0.8	0.71429	0.78571
0.71429	0.71429	0.86667	0.71429	0.85714	0.78571	0.68333	0.35714	0.64286
0.5	0.85714	0.90667	0.85714	0.85714	0.71429	0.71667	0.85714	0.57143
