# Supplementary material for: Autistic traits, but not schizotypy, predict increased weighting of sensory information in Bayesian visual integration
Source: eLife. 2018 May 14;7:e34115. doi: 10.7554/eLife.34115 (PMC5966274; doi:10.7554/eLife.34115)
Supplement: Figure 3—source data 1. — EstimationBias.csv contains estimation biases at each of the nine presented angles. EstimationVariability.csv contains standard deviation of estimations at each of the nine presented angles. NostimDetected.csv and NostimUndetected.csv contain estimation responses when stimulus was detected and not detected, respectively, on no-stimulus trials. Traits.csv contains AQ scores of each individual (column 3) as well as all other traits. SourceData_Readme.txt contains more detailed description of each data file. The plots can be reproduced from MATLAB script master.m which is available in the provided Source code 1. SourceCode_Readme.txt contains more detailed description of the source code. [file elife-34115-fig3-data1.zip › Figure3-sourcedata1/EstimationBias.csv]

-2.7993	12.914	-4.0584	-16.467	-5.9773	-6.5659	10.519	11.755	-1.0327
4.8378	-3.7877	-3.9094	-1.1634	-5.125	1.8183	1.5941	4.1098	-8.0745
-10.123	-6.7517	-1.5805	-12.014	0.71747	0.22062	-2.9584	5.0569	2.0181
-3.9795	-7.2417	-6.7842	-2.506	2.3814	-0.45501	1.2183	5.0496	-7.34
5.5845	-7.6701	4.4585	13.179	5.4079	6.9139	4.2639	-2.4713	2.8079
-5.5813	6.5733	-0.3129	2.7056	12.897	3.494	-4.1232	-3.3418	-3.2213
-6.8778	-18.64	2.2796	3.3875	5.0959	-10.501	-10.521	6.6345	8.0282
15.564	8.3521	-4.416	-25.448	-12.898	4.1589	14.941	3.7233	-50.435
-5.1004	-1.6936	-4.7272	-2.0076	9.3695	6.8944	-0.23393	-7.9954	-1.8512
13.392	13.266	-7.9028	-27.863	6.4486	1.7628	5.8608	0.059068	1.8268
-9.6416	-17.613	-5.1173	0.57145	4.3565	0.37066	-0.51682	0.41125	3.362
-5.0315	-3.3515	3.0189	2.7734	6.2799	3.9088	4.0083	7.9353	-5.2253
-5.2695	11.238	1.8526	-0.974	-1.4456	6.0608	4.8887	7.356	-7.0628
15.498	-1.8417	-4.2974	-3.7469	-2.9405	0.036475	6.4376	4.7907	7.4968
1.5002	-8.0173	-6.9528	7.8528	2.3654	11.824	4.669	5.2728	4.3776
4.0522	1.4019	2.7894	6.1719	11.687	12.784	-2.2653	-10.876	-17.737
3.9809	4.7998	4.5719	-5.6747	-14.469	-4.8531	1.2286	-5.1685	-6.4623
-10.069	-13.043	-8.2416	6.0074	12.106	6.7845	-2.5988	-11.379	-3.6124
14.787	0.36572	-8.8705	1.0265	0.4772	0.25189	8.3464	-6.2371	-10.749
-4.6641	-3.6296	-8.6095	-2.2411	-1.5397	0.68	-2.0981	-8.9517	-4.1936
4.6008	0.71271	-3.532	-4.4991	5.1303	11.49	5.6535	2.3754	-4.5812
46.443	2.4199	5.5054	8.2621	-0.46945	0.19919	-1.6218	5.5623	5.7301
4.8054	-4.7037	-9.0176	-14.185	-1.6321	0.78827	5.6306	-4.8913	-4.2889
10.332	3.0269	-10.5	-15.49	-8.0789	17.358	3.187	-3.365	-15.582
13.337	0.23999	-11.01	-11.102	1.6648	25.904	10.083	-5.2613	-14.402
-5.227	7.9261	-6.6514	-1.383	1.2873	17.004	8.0283	1.382	-17.121
-1.4034	-8.1036	3.6396	-5.8471	13.498	-12.452	-0.89864	8.3612	1.7683
19.426	-2.3254	4.9391	-3.5622	9.3549	-1.0597	10.279	-12.33	-10.012
12.406	2.3514	-2.4284	-17.105	-5.0569	13.643	12.063	4.2519	3.9784
19.41	0.16372	-1.6638	11.026	14.318	2.0245	-5.5981	-16.199	4.3357
1.4128	-1.9885	1.9604	-6.2063	-23.083	-17.13	4.2476	5.4757	1.2944
-3.8923	12.841	19.335	15.849	15.248	10.105	3.0748	-14.413	-28.434
38.026	-17.156	-1.969	-3.1836	-7.3614	12.642	0.81593	-12.052	-13.54
-5.9841	-8.9312	-6.4485	-12.055	4.5492	-4.4618	4.9979	3.8068	7.7064
-7.0585	-9.48	-2.2866	-8.8046	-0.51213	-2.5135	0.77375	4.2267	3.1533
7.301	3.0582	-0.83493	-13.786	-32.709	-9.3543	7.2652	2.5885	-8.3261
24.054	3.0131	-5.2424	3.7537	14.039	12.096	6.0229	-10.558	-3.9743
1.4215	4.8821	-0.98167	7.8552	-13.356	-19.843	-9.3391	-2.6392	9.7406
40.225	18.809	-1.4286	-17.522	-12.172	-51.951	-6.5142	-19.316	-21.525
2.7418	-2.4174	-2.1106	1.4951	1.5592	-1.6677	-7.0393	-21.662	-19.135
4.562	2.015	-5.5828	-6.7821	-5.2136	-4.5242	-2.6803	1.593	-1.0557
-20.753	-7.3363	-5.1691	-16.82	-2.1515	-2.4515	-6.1355	-9.8706	-20.285
61.688	49.894	27.362	49.142	31.194	-10.693	-3.8366	-21.054	-59.802
-14.987	-4.9547	3.0317	1.2937	1.8603	12.91	12.712	1.3375	-6.4806
-11.822	-7.2932	-9.5023	-14.598	0.053331	-14.323	-6.1387	-2.3959	-4.2156
9.9473	11.142	5.0186	-5.885	-6.3934	2.2762	-3.1605	-8.4918	-27.014
30.075	49.423	13.813	31.036	24.519	12.758	5.9388	1.6231	-24.833
-10.389	0.5272	-6.21	-11.82	-4.2524	9.8366	2.1538	1.396	-5.5896
30.795	2.1094	-2.6746	1.5086	-2.3602	-0.33238	15.437	12.028	11.31
3.7699	12.801	6.5475	-8.0535	-20.832	-2.4035	-1.9183	7.9719	3.2904
34.477	10.792	3.0777	3.1178	-2.237	-5.3384	-12.46	-21.963	-30.552
-0.44904	-0.67506	-6.2274	-1.9462	-8.0089	4.0793	-0.43237	-1.5306	-0.28966
11.991	2.3048	-5.6878	-2.6652	-3.4031	-7.9438	-10.257	-3.5974	13.522
13.967	14.083	0.034926	2.5972	-4.5449	16.258	18.423	3.7767	-5.7055
9.8778	-2.186	-3.1854	2.5983	10.422	11.168	7.4133	2.474	-1.1196
1.8259	-12.226	-3.8896	-7.4772	5.6745	8.2031	-2.6428	-5.0067	1.5241
8.8615	-1.3669	10.778	-5.8317	-6.0922	-15.8	7.846	0.92517	-1.5335
-13.031	-10.145	-8.6914	-1.3186	1.7814	-5.65	-6.6641	9.306	23.951
16.29	5.7629	-0.50694	-16.542	-28.087	6.4216	0.55317	5.572	-6.5429
-13.599	-18.794	-19.193	9.6072	15.018	13.839	4.3593	-2.1237	-5.4773
1.2137	-5.0234	-13.689	-20.068	-10.462	2.7281	12.488	8.7499	0.19905
7.7036	3.9032	-3.0277	10.039	8.3302	10.747	-4.2662	-9.8271	-3.5789
-3.9812	11.419	-1.9123	-8.2719	-4.4902	-2.8986	5.0144	5.2299	1.3167
4.1182	-0.62395	-2.1199	-2.9888	-16.717	-6.5326	2.6203	3.2159	0.88445
-5.0674	0.70397	5.3075	2.357	-7.2401	-8.0989	-2.0538	13.755	8.318
3.5456	-6.4065	-7.9639	-17.072	-0.76205	6.7552	-0.78643	-4.1731	-2.3078
-16.586	-15.175	0.90361	3.1143	3.7966	2.0974	-1.8849	-1.0954	7.2324
-5.4201	-1.9519	-1.5174	-1.4378	-2.1828	-5.0035	-2.415	-7.8414	1.2224
8.0613	-0.80839	-8.5693	-9.7207	-1.764	7.2261	5.8173	-3.0222	-8.1983
-3.1972	-5.0998	-10.164	-7.8797	7.7082	10.112	3.0986	3.8362	6.0513
23.18	5.857	0.26636	-7.5657	-3.1291	-4.6742	-2.2092	-9.6388	-8.1968
-2.5631	9.7379	9.4543	-6.3227	3.932	2.7486	5.1854	1.7964	-8.3342
4.7941	2.7004	-1.0026	-7.5124	-9.8021	-1.4603	7.2984	2.1033	3.4521
5.0403	28.762	4.9766	-9.9111	-11.182	-12.911	0.048923	-6.6561	-9.7195
6.515	6.2495	-5.4633	-13.34	17.363	17.894	6.8035	-9.2823	-19.196
38.379	5.1488	2.976	4.7192	32.985	30.241	13.271	0.85547	-7.2776
-9.6256	-3.0658	4.4218	-5.4124	-1.1489	2.1889	-3.2112	2.6721	0.032972
-2.1992	-10.374	-19.883	-9.8268	-0.56228	9.2403	3.0694	-5.3883	-6.9654
-5.25	-7.7661	-21.258	-7.2921	-4.5063	14.391	-0.17887	-6.4474	-14.703
-6.7518	-4.2566	-7.718	-7.3538	11.261	3.1552	1.0152	-0.252	3.8961
-6.9834	-7.4744	-5.8974	-8.4435	-4.6695	-6.9551	-6.2071	1.8251	3.8938
-10.448	20.15	12.562	13.355	14.359	-0.55097	-1.8558	-20.257	-10.251
-4.2891	-6.1513	-12.622	4.6532	18.703	13.774	-1.2453	-9.7945	-14.226
