# Supplementary material for: Autistic traits, but not schizotypy, predict increased weighting of sensory information in Bayesian visual integration
Source: eLife. 2018 May 14;7:e34115. doi: 10.7554/eLife.34115 (PMC5966274; doi:10.7554/eLife.34115)
Supplement: Figure 3—source data 1. — EstimationBias.csv contains estimation biases at each of the nine presented angles. EstimationVariability.csv contains standard deviation of estimations at each of the nine presented angles. NostimDetected.csv and NostimUndetected.csv contain estimation responses when stimulus was detected and not detected, respectively, on no-stimulus trials. Traits.csv contains AQ scores of each individual (column 3) as well as all other traits. SourceData_Readme.txt contains more detailed description of each data file. The plots can be reproduced from MATLAB script master.m which is available in the provided Source code 1. SourceCode_Readme.txt contains more detailed description of the source code. [file elife-34115-fig3-data1.zip › Figure3-sourcedata1/EstimationVariability.csv]

6.405	21.323	10.874	17.947	10.086	29.19	13.874	15.239	15.22
6.079	5.4856	11.108	5.5803	7.7408	23.489	9.316	5.5886	16.815
6.5508	9.6208	13.894	16.238	12.175	10.503	7.3675	6.5065	17.747
11.893	4.488	5.8968	8.0918	15.89	7.4973	8.6978	11.54	12.276
13.324	14.414	25.682	15.333	10.321	19.34	14.766	20.38	20.782
5.9812	13.355	9.4963	7.2967	27.611	7.8266	9.1704	7.0537	7.5867
8.8059	6.508	12.686	6.3355	8.666	15.124	12.629	12.557	18.496
8.7134	4.386	9.1149	6.7812	10.285	28.535	10.258	6.3682	49.552
7.846	8.7361	12.181	15.383	12.545	5.6416	8.6476	13.105	11.361
20.749	20.063	15.779	10.661	43.794	34.187	19.917	15.089	20.742
4.8144	6.3448	7.81	16.321	10.214	11.866	9.5424	14.095	11.026
13.506	13.766	12.684	11.098	15.916	11.464	11.58	8.8967	9.2938
7.3774	26.314	11.15	13.245	32.351	15.766	14.523	14.072	20.642
27.798	6.0202	14.28	11.314	7.5347	14.887	12.557	10.069	10.749
3.819	15.606	10.944	30.374	15.37	13.786	11.76	8.5235	13.215
6.0253	11.777	13.345	12.342	14.286	15.309	9.6592	3.2484	15.43
13.598	5.6044	7.9404	8.7745	6.6972	9.437	7.4375	9.4923	7.9534
8.031	13.116	13.085	8.7222	17.625	4.2165	8.8781	19.558	14.757
5.087	6.2832	6.6813	21.621	6.3783	19.376	7.729	5.8403	3.7696
13.072	10.219	11.537	11.214	15.872	13.902	8.8941	8.181	6.315
2.9395	6.6194	6.8686	13.444	14.091	7.7996	7.721	4.6411	4.5034
47.042	16.461	13.417	18.341	14.436	9.3197	10.068	13.871	6.0632
8.4864	8.3912	12.053	21.812	10.074	16.431	12.545	17.285	5.4437
8.3644	6.3312	9.1642	8.9452	10.659	7.7716	10.07	5.7529	24.713
3.1283	4.0538	5.3872	9.1246	34.458	11.839	7.1048	8.4656	4.022
8.1348	9.7245	10.489	7.2488	12.633	11.097	12.037	11.992	23.946
6.7768	19.587	12.43	12.547	25.392	22.341	20.789	9.5351	13.058
40.735	9.8875	16.365	18.275	32.388	29.839	21.785	12.702	2.1514
29.935	4.5139	9.0818	13.569	20.611	8.5176	11.168	8.354	16.632
7.4035	6.5644	16.368	14.813	2.1514	6.7121	9.5352	13.039	2.248
6.343	11.062	8.1787	16.617	18.774	15.913	11.164	13.348	8.5962
12.582	9.3944	11.789	15.588	11.845	14.706	8.234	15.225	28.631
52.173	3.8602	28.973	21.872	12.634	17.291	8.9308	6.122	17.384
15.506	17.714	8.7734	10.123	13.398	15.517	9.971	9.1944	11.214
11.835	4.8355	12.505	8.8589	10.02	7.245	6.6086	10.672	9.5217
18.551	6.486	13.304	15.015	23.968	24.711	10.271	10.008	14.733
15.004	17.989	10.512	10.782	8.841	20.125	14.562	20.101	17.959
9.8882	5.9669	12.35	13.578	34.873	14.591	13.561	27.098	15.929
57.491	17.301	14.624	13.167	9.8912	12.72	21.769	41.163	30.795
19.679	6.421	10.358	17.894	19.721	11.996	9.2912	25.004	6.3131
18.336	13.356	7.0859	25.258	17.279	12.176	9.2964	13.158	13.575
12.061	14.605	11.902	19.688	16.85	18.305	13.409	10.659	20.085
51.058	36.581	38.989	35.382	13.23	28.688	32.25	24.756	48.261
6.7443	8.8598	12.142	17.916	10.193	7.1553	8.6248	4.1929	5.9125
8.3754	12.159	9.6288	17.735	6.0074	23.076	7.9007	5.1835	24.165
2.1514	8.5599	14.968	7.1474	11.19	9.4658	8.6788	9.9929	38.177
17.405	32.724	32.131	24.831	18.661	17.161	26.128	19.792	30.517
9.4989	6.3577	6.1345	8.0751	6.8337	18.613	8.3555	7.8333	10.596
18.324	18.005	15.793	12.142	5.8531	26.278	15.862	18.729	7.777
5.4027	29.108	13.648	8.0044	12.827	26.615	14.039	5.7554	7.5028
36.34	18.49	26.919	21.774	29.365	21.823	20.425	13.728	16.364
7.221	10.081	8.2375	8.4578	15.755	7.6884	7.3573	9.0329	12.752
13.362	6.4452	7.6285	13.503	19.355	3.4164	22.327	19.19	6.4285
15.075	18.099	16.213	11.275	26.572	14.688	14.816	16.804	10.01
14.683	15.291	8.3198	6.6455	18.509	5.9046	10.799	6.2415	14.876
9.124	6.9411	12.664	10.063	15.051	11.808	8.0206	15.034	4.8914
21.148	15.497	9.8218	5.1941	14.111	11.751	12.182	19.91	9.6541
12.263	8.8388	12.298	17.714	12.167	9.4887	8.1502	15.488	17.696
16.106	13.528	18.319	15.768	13.486	28.021	29.771	42.112	20.327
7.4406	3.9216	9.5628	24.302	8.9263	7.318	7.1881	2.3286	9.3532
6.4836	4.6673	7.9362	12.078	19.491	21.632	8.3828	8.1349	9.0421
6.2777	10.048	9.4363	18.844	10.062	6.7322	6.5782	10.77	7.6329
4.0947	14.727	10.224	11.329	7.6668	13.562	9.4105	6.2045	8.2843
4.598	2.9003	6.9638	6.1832	5.0377	8.2644	7.0594	8.2787	8.0735
12.987	11.697	7.2154	7.8587	2.9448	5.9139	5.8464	6.9842	8.4251
8.9569	9.8057	11.511	8.2473	12.594	9.2617	8.7997	10.54	13.176
7.2519	13.882	4.8207	11.193	14.8	16.533	8.1103	7.5968	6.6249
9.1833	9.295	8.3635	8.8968	15.157	9.1514	6.0937	7.5083	3.9033
12.403	9.0215	8.3713	18.627	10.449	7.9744	4.6272	5.5567	9.4384
5.7607	4.5805	6.4978	7.7054	8.5935	22.033	8.2692	11.583	9.125
24.052	7.5098	8.5522	6.5279	11.931	12.142	8.4315	8.3752	6.9382
4.6144	6.8394	36.067	7.36	29.17	19.613	11.315	13.773	8.8798
4.2085	9.7734	7.6652	5.526	6.6293	8.3061	6.5258	5.9958	13.458
12.346	38.858	10.978	15.698	11.388	12.183	8.173	17.553	24.207
7.0328	25.731	10.598	15.412	16.947	9.5107	8.9906	2.1514	6.1557
30.254	10.082	14.725	36.525	26.573	10.197	10.917	9.4562	7.1221
11.323	15.32	13.143	8.6824	20.767	16.513	13.937	14.852	9.8697
6.027	11.488	9.4939	10.692	19.843	14.863	10.449	9.2165	10.398
13.391	14.277	11.709	37.303	33.457	11.565	10.256	10.021	15.549
5.2022	7.9289	9.7445	24.492	20.935	8.933	12.485	9.1144	16.577
11.714	11.396	12.017	22.908	9.2459	13.328	8.1975	9.3756	6.0888
2.6873	26.823	17.135	6.6969	17.251	11.96	12.68	29.056	19.728
12.153	12.012	13.859	21.201	15.161	11.566	11.599	8.7176	17.34
