# Supplementary material for: Autistic traits, but not schizotypy, predict increased weighting of sensory information in Bayesian visual integration
Source: eLife. 2018 May 14;7:e34115. doi: 10.7554/eLife.34115 (PMC5966274; doi:10.7554/eLife.34115)
Supplement: Figure 3—source data 1. — EstimationBias.csv contains estimation biases at each of the nine presented angles. EstimationVariability.csv contains standard deviation of estimations at each of the nine presented angles. NostimDetected.csv and NostimUndetected.csv contain estimation responses when stimulus was detected and not detected, respectively, on no-stimulus trials. Traits.csv contains AQ scores of each individual (column 3) as well as all other traits. SourceData_Readme.txt contains more detailed description of each data file. The plots can be reproduced from MATLAB script master.m which is available in the provided Source code 1. SourceCode_Readme.txt contains more detailed description of the source code. [file elife-34115-fig3-data1.zip › Figure3-sourcedata1/Traits.csv]

2	30	6	8	6	51
1	26	34	20	23	48
2	18	33	32	29	47
2	23	37	26	49	35
2	20	9	34	22	57
2	22	12	15	20	45
1	26	30	41	36	35
1	22	15	31	41	28
2	22	31	38	36	52
1	22	11	37	6	41
2	21	9	15	6	46
1	22	23	21	10	61
1	21	16	42	37	56
2	22	23	41	32	35
2	24	29	24	40	37
2	22	21	29	23	46
2	23	27	8	33	54
1	21	29	33	38	41
2	18	29	55	55	37
2	20	28	45	59	36
2	25	38	28	39	50
2	18	24	20	34	45
1	33	22	30	17	42
2	22	22	18	40	47
1	23	14	30	22	49
2	22	12	12	9	63
1	21	18	49	36	46
2	26	22	32	34	42
2	25	26	8	4	63
1	21	30	29	30	52
1	20	12	8	22	54
1	22	10	44	13	60
2	20	19	32	13	37
2	20	17	17	7	48
2	24	15	20	15	57
2	30	16	32	27	46
1	23	16	22	20	43
1	30	16	16	28	45
1	21	7	26	17	53
2	69	17	38	NaN	55
1	55	15	28	NaN	61
2	29	20	41	NaN	45
1	21	19	52	NaN	46
1	21	23	33	NaN	46
2	31	12	17	NaN	61
1	31	23	44	NaN	37
1	59	10	38	NaN	56
1	19	12	38	NaN	47
1	39	6	45	NaN	59
1	57	15	45	NaN	64
1	43	15	53	NaN	65
2	43	25	31	NaN	53
1	29	15	35	NaN	40
2	31	10	15	NaN	63
1	22	14	14	NaN	58
1	28	15	40	NaN	61
1	19	14	40	NaN	55
1	20	16	38	NaN	50
1	23	21	37	NaN	48
2	26	35	31	NaN	52
1	19	14	19	NaN	52
1	25	7	20	NaN	51
2	21	32	36	NaN	39
2	32	16	32	NaN	59
2	28	26	19	NaN	61
1	20	26	42	NaN	40
2	22	37	37	NaN	36
2	20	20	34	NaN	67
2	20	14	51	NaN	65
1	21	28	43	NaN	42
2	19	16	41	NaN	51
2	20	15	50	NaN	47
2	32	41	11	NaN	29
2	23	35	40	NaN	49
2	21	17	39	NaN	46
1	22	21	38	NaN	56
2	21	18	44	NaN	53
1	24	30	55	NaN	38
1	26	19	31	NaN	44
1	21	18	24	NaN	59
1	23	20	25	NaN	48
1	26	19	42	NaN	38
2	20	32	34	NaN	41
