# Supplementary material for: Autistic traits, but not schizotypy, predict increased weighting of sensory information in Bayesian visual integration
Source: eLife. 2018 May 14;7:e34115. doi: 10.7554/eLife.34115 (PMC5966274; doi:10.7554/eLife.34115)
Supplement: Figure 7—source data 1. — BayesEstimatedParams.csv contains BAYES model parameter estimates. Traits.csv contains AQ scores of each individual (column 3) as well as all other traits. SourceData_Readme.txt contains more detailed description of each data file. The plots were produced with MATLAB script analyze_params.m which is available in the provided Source code 1. The SourceCode_Readme.txt contains more detailed description of the source code. [file elife-34115-fig7-data1.zip]

Archive with 10 entries (7 files):
- Figure7-sourcedata1/
- Figure7-sourcedata1/.DS_Store
- __MACOSX/
- __MACOSX/Figure7-sourcedata1/
- __MACOSX/Figure7-sourcedata1/._.DS_Store
- Figure7-sourcedata1/BayesEstimatedParams.csv
- __MACOSX/Figure7-sourcedata1/._BayesEstimatedParams.csv
- Figure7-sourcedata1/Traits.csv
- __MACOSX/Figure7-sourcedata1/._Traits.csv
- __MACOSX/._Figure7-sourcedata1
