# Supplementary material for: Autistic traits, but not schizotypy, predict increased weighting of sensory information in Bayesian visual integration
Source: eLife. 2018 May 14;7:e34115. doi: 10.7554/eLife.34115 (PMC5966274; doi:10.7554/eLife.34115)
Supplement: Figure 7—source data 1. — BayesEstimatedParams.csv contains BAYES model parameter estimates. Traits.csv contains AQ scores of each individual (column 3) as well as all other traits. SourceData_Readme.txt contains more detailed description of each data file. The plots were produced with MATLAB script analyze_params.m which is available in the provided Source code 1. The SourceCode_Readme.txt contains more detailed description of the source code. [file elife-34115-fig7-data1.zip › Figure7-sourcedata1/BayesEstimatedParams.csv]

88.163	22.303	9.3631	0.26777
48.618	13.327	5.7754	0.14451
55.183	32.177	3.2911	0.037043
152.05	10.226	3.0576	0.012238
50.137	27.893	10.932	0.13213
32.297	26.585	7.0965	0.079259
25.733	56.103	5.9648	0.01896
43.743	7.8702	11.778	0.21365
51.412	23.412	9.9966	0.039093
43.912	8.079	11.974	0.033138
185.28	5.8157	1.7852	0.033058
40.834	28.452	8.5413	0.064239
73.033	38.8	10.454	0.14891
102.84	26.784	7.8976	0.038078
62.622	22.622	10.937	0.083035
26.369	10.497	5.5089	0.045298
23.211	12.52	6.0218	0.0067709
15.418	69.85	10.241	0.051767
43.729	9.6283	11.596	0.10511
49.577	14.253	5.6572	0.028535
62.639	8.5664	3.6974	0.0053664
10.886	43.007	9.0589	0.044018
53.746	6.9361	3.7877	0.027818
47.713	7.0713	5.5948	0.16487
43.635	4.3963	8.3149	0.054228
66.824	7.8116	3.6389	0.061748
44.307	60.659	11.433	0.096744
40.92	15.558	11.821	0.042609
63.366	14.978	9.164	0.068867
8.5207	13.126	5.3743	0.054783
35.317	24.906	9.5027	0.10171
6.7023	26.875	17.945	0.025826
45.965	20.703	10.633	0.27902
108.36	10.143	3.1524	0.021721
42.66	32.728	4.4408	0.015188
43.189	10.651	10.264	0.11351
42.148	13.741	11.478	0.026362
24.144	25.705	11.369	0.1366
48.573	28.818	50.721	0.053615
29.834	10.898	8.9461	0.081618
42.416	16.949	9.0092	0.010615
36.582	19.835	10.335	0.067256
56.5	4.1549	63.426	0.070398
141.5	31.564	9.2653	0.023483
178.49	28.698	8.2284	0.059383
22.535	7.4875	6.8463	0.041529
36.056	19.081	33.19	0.035529
78.187	18.234	6.5482	0.032402
55.827	19.91	11.77	0.11216
25.061	23.576	2.9015	0.043041
13.355	10.738	11.625	0.00011934
53.72	18.856	7.1438	0.040643
30.868	29.794	10.583	0.19008
47.513	13.499	15.539	0.011959
52.149	16.374	8.9877	0.019305
47.708	8.4728	3.3571	0.017721
22.363	19.728	7.5747	0.009935
196.72	30.674	8.1403	0.010181
42.057	5.3811	5.9559	0.1103
84.132	15.019	8.3529	0.070652
68.297	7.6381	5.5827	0.062869
30.153	13.675	8.6136	0.037337
61.941	17.758	5.8816	0.033763
52.044	17.172	6.9391	0.0093536
12.965	28.966	3.7509	0.025338
48.638	10.564	6.3416	0.042137
34.501	34.145	4.5491	0.032973
41.197	22.395	8.519	0.049602
44.189	7.9675	6.4194	0.14774
103.78	5.4742	1.9455	0.11011
27.56	7.8253	5.4778	0.030495
52.227	17.662	10.681	0.20307
52.087	16.038	7.2565	0.033411
16.997	24.554	11.863	0.090013
41.403	10.585	14.69	0.14102
43.092	2.9139	22.694	0.016111
2.0364	45.008	6.1053	0.096975
58.019	6.3313	4.9353	0.048144
56.52	16.88	16.366	0.052843
104.81	8.2176	2.4052	0.085014
26.499	40.783	6.3751	0.050192
0.59293	9.6446	4.8893	0.083023
49.551	13.667	8.8046	0.085459
