# Supplementary material for: Autistic traits, but not schizotypy, predict increased weighting of sensory information in Bayesian visual integration
Source: eLife. 2018 May 14;7:e34115. doi: 10.7554/eLife.34115 (PMC5966274; doi:10.7554/eLife.34115)
Supplement: Source code 1. [file elife-34115-code1.zip]

Archive with 68 entries (61 files):
- SourceCodeFile1/
- SourceCodeFile1/.DS_Store
- __MACOSX/
- __MACOSX/SourceCodeFile1/
- __MACOSX/SourceCodeFile1/._.DS_Store
- SourceCodeFile1/analyze_data.m
- __MACOSX/SourceCodeFile1/._analyze_data.m
- SourceCodeFile1/analyze_params.m
- __MACOSX/SourceCodeFile1/._analyze_params.m
- SourceCodeFile1/detection.m
- __MACOSX/SourceCodeFile1/._detection.m
- SourceCodeFile1/estimation.m
- __MACOSX/SourceCodeFile1/._estimation.m
- SourceCodeFile1/Figure3SourceData_Readme.txt
- __MACOSX/SourceCodeFile1/._Figure3SourceData_Readme.txt
- SourceCodeFile1/Figure4SourceData_Readme.txt
- __MACOSX/SourceCodeFile1/._Figure4SourceData_Readme.txt
- SourceCodeFile1/Figure7SourceData_Readme.txt
- __MACOSX/SourceCodeFile1/._Figure7SourceData_Readme.txt
- SourceCodeFile1/master.m
- __MACOSX/SourceCodeFile1/._master.m
- SourceCodeFile1/master_an.m
- __MACOSX/SourceCodeFile1/._master_an.m
- SourceCodeFile1/nostim.m
- __MACOSX/SourceCodeFile1/._nostim.m
- SourceCodeFile1/source_data/
- SourceCodeFile1/source_data/BayesEstimatedParams.csv
- __MACOSX/SourceCodeFile1/source_data/
- __MACOSX/SourceCodeFile1/source_data/._BayesEstimatedParams.csv
- SourceCodeFile1/source_data/Detection.csv
- __MACOSX/SourceCodeFile1/source_data/._Detection.csv
- SourceCodeFile1/source_data/EstimationBias.csv
- __MACOSX/SourceCodeFile1/source_data/._EstimationBias.csv
- SourceCodeFile1/source_data/EstimationRT.csv
- __MACOSX/SourceCodeFile1/source_data/._EstimationRT.csv
- SourceCodeFile1/source_data/EstimationVariability.csv
- __MACOSX/SourceCodeFile1/source_data/._EstimationVariability.csv
- SourceCodeFile1/source_data/NostimDetected.csv
- __MACOSX/SourceCodeFile1/source_data/._NostimDetected.csv
- SourceCodeFile1/source_data/NostimUndetected.csv
- __MACOSX/SourceCodeFile1/source_data/._NostimUndetected.csv
- SourceCodeFile1/source_data/SourceData_Readme.txt
- __MACOSX/SourceCodeFile1/source_data/._SourceData_Readme.txt
- SourceCodeFile1/source_data/Traits.csv
- __MACOSX/SourceCodeFile1/source_data/._Traits.csv
- __MACOSX/SourceCodeFile1/._source_data
- SourceCodeFile1/SourceCode_Readme.txt
- __MACOSX/SourceCodeFile1/._SourceCode_Readme.txt
- SourceCodeFile1/stim_dist.m
- __MACOSX/SourceCodeFile1/._stim_dist.m
- SourceCodeFile1/support_scripts/
- SourceCodeFile1/support_scripts/corr_boot.m
- __MACOSX/SourceCodeFile1/support_scripts/
- __MACOSX/SourceCodeFile1/support_scripts/._corr_boot.m
- SourceCodeFile1/support_scripts/hline.m
- __MACOSX/SourceCodeFile1/support_scripts/._hline.m
- SourceCodeFile1/support_scripts/prettyplot.m
- __MACOSX/SourceCodeFile1/support_scripts/._prettyplot.m
- SourceCodeFile1/support_scripts/prettyplot1.m
- __MACOSX/SourceCodeFile1/support_scripts/._prettyplot1.m
- SourceCodeFile1/support_scripts/scatter_plot.m
- __MACOSX/SourceCodeFile1/support_scripts/._scatter_plot.m
- SourceCodeFile1/support_scripts/vline.m
- __MACOSX/SourceCodeFile1/support_scripts/._vline.m
- SourceCodeFile1/support_scripts/withinsubject_errorbar.m
- __MACOSX/SourceCodeFile1/support_scripts/._withinsubject_errorbar.m
- __MACOSX/SourceCodeFile1/._support_scripts
- __MACOSX/._SourceCodeFile1
