# Supplementary material for: Autistic traits, but not schizotypy, predict increased weighting of sensory information in Bayesian visual integration
Source: eLife. 2018 May 14;7:e34115. doi: 10.7554/eLife.34115 (PMC5966274; doi:10.7554/eLife.34115)
Supplement: Source code 1. [file elife-34115-code1.zip › SourceCodeFile1/Figure3SourceData_Readme.txt]

This text file contains description of the source data provided in .csv files.

**Traits.csv**

	Contains all personality trait measures + gender (1 female, 2 male) and age information

	Rows: Participants
	Columns: Gender, Age, AQ, RISC, SPQ, WEMWBS


**EstimationBias.csv**

	Contains estimation biases at different presented motion directions

	Rows: Participants
	Columns 9 angles at which the stimulus was presented: [-64 -48 -32 -16 0 16 32 48 64] 


**EstimationVariability.csv**

	Contains estimation variability at different presented motion directions

	Rows: Participants
	Columns 9 angles at which the stimulus was presented: [-64 -48 -32 -16 0 16 32 48 64]


**EstimationRT.csv**

	Contains estimation reaction times at different presented motion directions

	Rows: Participants
	Columns 9 angles at which the stimulus was presented: [-64 -48 -32 -16 0 16 32 48 64]


**Detection.csv**

	Contains fraction of trials in which the stimulus was detected at different presented motion directions

	Rows: Participants
	Columns 9 angles at which the stimulus was presented: [-64 -48 -32 -16 0 16 32 48 64]


**NostimDetected.csv**

	Contains estimated angles when no stimulus was presetned but detection was still reported

	Rows: Participants
	Columns 23 bins, each being 16 degrees size


**NostimUndetected.csv**

	Contains estimated angles (i.e. position of the estimation bar) when no stimulus was presetned and no detection was reported

	Rows: Participants
	Columns 23 bins, each being 16 degrees size


**BayesEstimatedParams.csv**

	Contains parameter estimates of each individual for the winning Bayes model

	Rows: Participants
	Columns Mean of the prior, Std of the prior, Std of the likelihood, fraction of random estimatons 
