# Supplementary material for: Autistic traits, but not schizotypy, predict increased weighting of sensory information in Bayesian visual integration
Source: eLife. 2018 May 14;7:e34115. doi: 10.7554/eLife.34115 (PMC5966274; doi:10.7554/eLife.34115)
Supplement: Source code 1. [file elife-34115-code1.zip › SourceCodeFile1/master.m]

%master file: creates figures from other files

close all

opt = struct(...
    'fold', 'off',...
    'contrast', 'combine',...   
    'session',  'both' ...    
     );

root = 'C:/Users/karve/Dropbox/project/MovingDots';

% performance: detection and RT 
opt.lineplot = 'on'; opt.scatterplot = 'off'; opt.stats = 'off';  
[y, RT] = detection(opt, root, 'off', 'on'); %detection(opt, root, ind_plot, split);
 
% estimations 
opt.lineplot = 'on'; opt.scatterplot = 'off'; opt.stats = 'off'; opt.write_new = 'off'; 
[MU, SIGMA] = estimation(opt, root,'off','on'); %estimation(opt, root, ind_plot, split);

% no stimulus estimations (hallucinations)
opt.lineplot = 'on'; opt.scatterplot = 'off'; opt.stats = 'off';
nostim(opt, root); 
nostim(opt,root,'on','AQ');

% distribution of presented angles
[p_stim, angles]= stim_dist;
