# Supplementary material for: Autistic traits, but not schizotypy, predict increased weighting of sensory information in Bayesian visual integration
Source: eLife. 2018 May 14;7:e34115. doi: 10.7554/eLife.34115 (PMC5966274; doi:10.7554/eLife.34115)
Supplement: Source code 1. [file elife-34115-code1.zip › SourceCodeFile1/master_an.m]

%% Master file for correlational analysis

%% Correlational analysis of behavioral perfromance and traits
analyze_data('AQ');
analyze_data('RISC');
analyze_data('WEMWBS');
analyze_data('SPQ');

%% Correlational analysis of estimated parameters and traits
analyze_params('Bayes','BAYES_param_83_3','AQ') 
analyze_params('Bayes','BAYES_param_83_3','RISC') 
analyze_params('Bayes','BAYES_param_83_3','WEMWBS') 
analyze_params('Bayes','BAYES_param_83_3','SPQ') 
