# Supplementary material for: Autistic traits, but not schizotypy, predict increased weighting of sensory information in Bayesian visual integration
Source: eLife. 2018 May 14;7:e34115. doi: 10.7554/eLife.34115 (PMC5966274; doi:10.7554/eLife.34115)
Supplement: Source code 1. [file elife-34115-code1.zip › SourceCodeFile1/SourceCode_Readme.txt]

This text file contains description of the data analysis Matlab files

estimation.m - plots estimation bias and variability (figure 3a and 3b in the main text)
detection.m - plots detection performance and reaction time (figure 3c and 3d in the main text)
nostim.m - estimation distributions when no stimulus displayed (figure 3e and 3f in the main text)

stim_dist.m - distribution of presented motion directions (figure 2b in the main text)

master - calls all above scripts to create figures

analyze_data.m - performs correlational analysis between traits and behavioral performance (figure 4 in the main text)
analyze_params.m - performs correlational analysis between traits and estimated model parameters (figure 7 in the main text)

master_an.m - calls the two above scripts to create figures
  
support_scripts contains helper functions for plotting
source_data contains the data files used by the scripts (see SourceData_Readme.txt within the directory for the description of the data files)

FigureXSourceData_Readme.text explains the content of the data files. 
