# Supplementary material for: Autistic traits, but not schizotypy, predict increased weighting of sensory information in Bayesian visual integration
Source: eLife. 2018 May 14;7:e34115. doi: 10.7554/eLife.34115 (PMC5966274; doi:10.7554/eLife.34115)
Supplement: Source code 1. [file elife-34115-code1.zip › SourceCodeFile1/support_scripts/withinsubject_errorbar.m]

function [mean_y, err_y] = withinsubject_errorbar(x, y, color)

n_angles = numel(x);
y_adjusted = y-repmat(mean(y, 2), [1, n_angles]); % + mean(mean(y, 2)); % adding grand mean does not change the err bars...
Y_err = std(y_adjusted)/sqrt(size(y,1));
Y = mean(y);

if nargin ==3
    errorbar(x, Y, Y_err, color, 'LineWidth', 2);
else
    errorbar(x, Y, Y_err, 'LineWidth', 2);
end

mean_y = Y;
err_y = Y_err;

set(gca, 'FontSize', 14)
